# Supplementary material for: Analysis of Conventional and Enhanced-Biocompatibility ZnO/Ag Heterojunction Nanorod-Based Advanced Root Canal Sealers
Source: Bioengineering (Basel). 2025 Aug 26;12(9):917. doi: 10.3390/bioengineering12090917 (PMC12467648; doi:10.3390/bioengineering12090917)
Supplement: Supplementary file 1 [file bioengineering-12-00917-s001.zip]

Archive with 1 entries (1 files):
- bioengineering-3497999-supplementary.pdf
